# Supplementary material for: The Profiling of Diet and Physical Activity in Reproductive Age Women and Their Association with Body Mass Index
Source: Nutrients. 2022 Jun 23;14(13):2607. doi: 10.3390/nu14132607 (PMC9268133; doi:10.3390/nu14132607)
Supplement: Supplementary file 1 [file nutrients-14-02607-s001.zip]

Archive with 1 entries (1 files):
- nutrients-1720921-supplementary.pdf
